# Supplementary material for: Color vision evolution in egg-laying mammals: insights from visual photoreceptors and daily activities of Australian echidnas
Source: Zoological Lett. 2024 Jan 2;10:2. doi: 10.1186/s40851-023-00224-7 (PMC10759620; doi:10.1186/s40851-023-00224-7)
Supplement: Supplementary file 2 — Additional file 2: Table S1. Chromosomal location of visual photoreceptor genes in echidna and platypus. Table S2. PCR primers for LWS and SWS2 genes in echidna and platypus. Table S3. Nucleotide sequences and haplotypes of visual photoreceptor genes in echidna and platypus. Table S4. Amino acids of key site residues of the five-site rule in monotreme LWS. Table S5. Amino acids of key site residues in monotreme SWS2. [file 40851_2023_224_MOESM2_ESM.xlsx]

## Sheet: Table 1
Table 1. List of ethogram in short-beaked echidna.
	Definition and example
Primary behavior	Actions including feeding, drinking, and defecation.
Traveling	Only traveling.
Halting	Actions of stopping oneself from active states that continue for 10 min or less.
Searching	Actions including looking around, smelling something, licking something, digging, and moving something by beak.
Self-treatment	Actions including self-grooming using one’s limbs, stretching oneself, looking into one’s abdomen, and immerse oneself in water.

## Sheet: Table S1
Table S2. Chromosomal location of visual photoreceptor genes in echidna and platypus.
Species	Whole genome assembly	Gene	Exon	Chromosome	Strand	Start	End	Length
Echidna	GCA_015852505.1 (mTacAcu1.pri)	LWS	Exon 1	CM027604.1 (chr 6)	1	39087683	39087794	112
			Exon 2	CM027604.1 (chr 6)	1	39088832	39089128	297
			Exon 3	CM027604.1 (chr 6)	1	39091790	39091958	169
			Exon 4	CM027604.1 (chr 6)	1	39094220	39094385	166
			Exon 5	CM027604.1 (chr 6)	1	39094744	39094983	240
			Exon 6	CM027604.1 (chr 6)	1	39097786	39097896	111
		SWS2	Exon 1	CM027604.1 (chr 6)	1	39053667	39054054	388
			Exon 2	CM027604.1 (chr 6)	1	39055208	39055376	169
			Exon 3	CM027604.1 (chr 6)	1	39057023	39057188	166
			Exon 4	CM027604.1 (chr 6)	1	39063467	39063706	240
			Exon 5	CM027604.1 (chr 6)	1	39064852	39064980	129
		RH1	Exon 1	CM027597.1 (chr X1)	1	59856421	59856781	361
			Exon 2	CM027597.1 (chr X1)	1	59857687	59857855	169
			Exon 3	CM027597.1 (chr X1)	1	59859003	59859168	166
			Exon 4	CM027597.1 (chr X1)	1	59859300	59859539	240
			Exon 5	CM027597.1 (chr X1)	1	59860302	59860427	126
Platypus	GCA_004115215.4 (mOrnAna1.pri.v4)	LWS	Exon 1	CM014205.1 (chr 6)	-1	19375153	19375264	112
			Exon 2	CM014205.1 (chr 6)	-1	19374058	19374354	297
			Exon 3	CM014205.1 (chr 6)	-1	19368854	19369022	169
			Exon 4	CM014205.1 (chr 6)	-1	19366506	19366671	166
			Exon 5	CM014205.1 (chr 6)	-1	19365867	19366106	240
			Exon 6	CM014205.1 (chr 6)	-1	19364382	19364492	111
		SWS2	Exon 1	CM014205.1 (chr 6)	-1	19399444	19399831	388
			Exon 2	CM014205.1 (chr 6)	-1	19398494	19398662	169
			Exon 3	CM014205.1 (chr 6)	-1	19397227	19397392	166
			Exon 4	CM014205.1 (chr 6)	-1	19395434	19395673	240
			Exon 5	CM014205.1 (chr 6)	-1	19394649	19394777	129
		RH1	Exon 1	CM014221.1 (chr X1)	1	54673248	54673608	361
			Exon 2	CM014221.1 (chr X1)	1	54674515	54674683	169
			Exon 3	CM014221.1 (chr X1)	1	54675724	54675889	166
			Exon 4	CM014221.1 (chr X1)	1	54676022	54676261	240
			Exon 5	CM014221.1 (chr X1)	1	54677038	54677163	126

## Sheet: Table S2
Table S1. PCR primers for LWS and SWS2 genes in echidna and platypus.
			Forward primer			Reverse primer
			Primer name	Sequence		Primer name	Sequence
Echidna	LWS	Exon 1	Echidna_LWS_exon1_Fw	GAAGGAAATGGCAGGAAACC		Echidna_LWS_exon1_Rv	CCACTCCTTTCCAACTCCTT
		Exon 2	Echidna_LWS_exon2_Fw	AGAAAGGCAAGGTGAGGAAA		Echidna_LWS_exon2_Rv	TCCTTGAGAGTCTTCCTCCA
		Exon 3	Echidna_LWS_exon3_Fw	GCCCACAATGAGCTATCTCT		Echidna_LWS_exon3_Rv	ACTTTGATTCATGGCCAGGA
		Exon 4 & 5	Echidna_LWS_exon45_Fw_2	GGATGACGTGAATACCGAGA		Echidna_LWS_exon45_Rv_2	CTTAGGACACCCCCTTGTTT
		Exon 6	Echidna_LWS_exon6_Fw	TTTAAAAGGGGCAGGAGGTT		Echidna_LWS_exon6_Rv	CTTTGAGGTGACCAGGGATT
	SWS2	Exon 1	Echidna_SWS2_exon1_Fw	TGCCATCCGTCCATCAAATA		Echidna_SWS2_exon1_Rv	AGCAGGTTTCAGATTGGGAA
		Exon 2	Echidna_SWS2_exon2_Fw	TTCTACTGTCCCTTGCTTGG		Echidna_SWS2_exon2_Rv	GATCAGGCGACTCAGGATAG
		Exon 3	Echidna_SWS2_exon3_Fw	GGTGAGAACGAGGTAGAGTG		Echidna_SWS2_exon3_Rv_2	CTCTCCAAGGTCACCCTCTA
		Exon 4	Echidna_SWS2_exon4_Fw	CTTCTGCTCTTCCCAGGATC		Echidna_SWS2_exon4_Re	CTCAACTCTCTCTCTCCCCT
		Exon 5	Echidna_SWS2_exon5_Fw	CAAAGAGGTGCAATCAGTGG		Echidna_SWS2_exon5_Rv	TTCTAAGCACTGTGACCGAG
Platypus	LWS	Exon 1	Platypus_LWS_exon1_Fw	TAAAACCAAGCTGCGTCTTG		Platypus_LWS_exon1_Rv	ATGTACCAGTAAGGGCACAG
		Exon 2	Platypus_LWS_exon2_Fw	TCCATCTTGTATCTGGTGCC		Platypus_LWS_exon2_Rv	CATTCAGGACTCTCAGACCC
		Exon 3	Platypus_LWS_exon3_Fw	CCTGGATCTCTTCAGGTCAC		Platypus_LWS_exon3_Rv	CATACCTGTGCTCCCTCTTT
		Exon 4	Platypus_LWS_exon4_Fw	CCCAACACTTGCAGAATAGC		Platypus_LWS_exon4_Rv	TTGTTTGGAGAGACACCGAA
		Exon 5	Platypus_LWS_exon5_Fw	AACCCTGTTGTAGCACTTCA		Platypus_LWS_exon5_Rv	GACACAGTCCGTCTTACTCC
		Exon 6	Platypus_LWS_exon6_Fw	GCGAGTAGCTTCACTTCTCA		Platypus_LWS_exon6_Rv	TGGCAAGGGATATAGGCAAG
	SWS2	Exon1	Platypus_SWS2_exon1_Fw	CTGAGTTAGACGTTCGGTGA		Platypus_SWS2_exon1_Rv	CTTCTCTTTGGCCTTGAAGC
		Exon2	Platypus_SWS2_exon2_Fw	CTCCCAATTGCTGTTTCAGG		Platypus_SWS2_exon2_Rv	CTCACTACCCTCCTCAACAC
		Exon3	Platypus_SWS2_exon3_Fw	GTTGTCCACACATTCAGGTG		Platypus_SWS2_exon3_Rv	CAGCCAGAAGAGAGACTCTG
		Exon4	Platypus_SWS2_exon4_Fw	CCAACAGATTCCAGTCCTGA		Platypus_SWS2_exon4_Rv	TTCTCAATTACCCTCGCCTC
		Exon5	Platypus_SWS2_exon5_Fw	TGAGAGCTTCCATCAGGATG		Platypus_SWS2_exon5_Rv	TTGTCTGAGCAGAACCTACC

## Sheet: Table S3
Table S3. Nucleotide sequences and haplotypes of visual photoreceptor genes in echidna and platypus.
Species	Sample	Geographical origin	Genea	Haplotype	Accession number
Echidna	This study	SA (wild)	LWS (hetero)	TacAcu LWS hap1	LC780178
			LWS (hetero)	TacAcu LWS hap2	LC780179
			SWS2 (hetero)	TacAcu SWS2 hap1	LC780181
			SWS2 (hetero)	TacAcu SWS2 hap2	LC780182
	Emale12 (Zhou et al. 2021)	NSW	LWS (pri)	TacAcu LWS hap1	CM027604.1
			LWS (alt)	TacAcu LWS hap3	JADRJF010002091.1
			SWS2 (pri)	TacAcu SWS2 hap3	CM027604.1
			SWS2 (alt)	TacAcu SWS2 hap4	JADRJF010002091.1
			RH1	TacAcu RH1 hap1	CM027597.1
	Emale01 (Zhou et al. 2021)	Melbourne Zoo	LWS	TacAcu LWS hap4	JADPHF010272108.1
			SWS2	(truncated)	JADPHF010272108.1
			RH1	TacAcu RH1 hap2	CM027227.1
	(Wakefield et al. 2008)	NA	LWS	TacAcu LWS hap5	EU636011.1
			SWS2	TacAcu SWS2 hap5	EU636012.1
	(Bickelmann et al. 2012)	NA	RH1	TacAcu RH1 hap3	JX103830.1
Platypus	This study	NSW	LWS	OrnAna LWS hap1	LC780180
			SWS2	OrnAna SWS2 hap1	LC780183
	Glennie (Warren et al. 2008)	NSW	LWS	OrnAna LWS hap1	DS181276.1
			SWS2	OrnAna SWS2 hap1	DS181276.1
			RH1	OrnAna RH1 hap1	DS180896.1
	Pmale09 (Zhou et al. 2021)	NSW	LWS	OrnAna LWS hap1	CM014205.1
			SWS2	OrnAna SWS2 hap2	CM014205.1
			RH1	OrnAna RH1 hap1	CM014221.1
	(Davies et al. 2007)	NA	LWS	OrnAna LWS hap1	EF050078.1
			SWS2	OrnAna SWS2 hap1	EF050077.1
			RH1	OrnAna RH1 hap1	EF050076.1
	(Wakefield et al. 2008)	NA	LWS	OrnAna LWS hap1	EU624413.1
			SWS2	OrnAna SWS2 hap1	EU624412.1
Abbreviations: SA, South Australia; NSW, New South Wales; NA, Not applicable.
ahetero, presense of heterozygotic variations; pri, derived from primary whole genome assembly; alt, derived from alternative whole genome assembly.

## Sheet: Table S4
Table S4. Amino acids of key site residues of the five-site rule in monotreme LWS.
	180	197	277	285	308
Ancestral	S	H	Y	T	A
TacAcu LWS hap1	·	·	·	·	·
TacAcu LWS hap2	·	·	·	·	·
TacAcu LWS hap3	·	·	·	·	·
TacAcu LWS hap4	·	·	·	·	·
TacAcu LWS hap5	·	·	·	·	·
OrnAna LWS hap1	A	·	·	·	·

## Sheet: Table S5
Table S5. Amino acids of key site residues in monotreme SWS2.
	91	94	116	122	261	292	295
Ancestral	S	A	A	M	F	S	S
TacAcu SWS2 hap1	·	·	·	·	·	·	·
TacAcu SWS2 hap2	·	·	·	·	·	·	·
TacAcu SWS2 hap3	·	·	·	·	·	·	·
TacAcu SWS2 hap4	·	·	·	·	·	·	·
TacAcu SWS2 hap5	·	·	·	·	·	·	·
OrnAna SWS2 hap1	·	·	·	·	·	·	·
OrnAna SWS2 hap2	·	·	·	·	·	·	·
